# Supplementary material for: Varicella Zoster Virus disrupts MAIT cell polyfunctional effector responses
Source: PLoS Pathog. 2024 Aug 7;20(8):e1012372. doi: 10.1371/journal.ppat.1012372 (PMC11305569; doi:10.1371/journal.ppat.1012372)
Supplement: S1 Data — (XLSX) [file ppat.1012372.s006.xlsx]

## Sheet: Figure 1C
	Mock										Exposed										Infected
Untreated	33.7	14.6	48.5	54.6	8.81	47.1	46.2	63.6	43.4	47.4	30	9.17	29.3	37.8	5.91	33.9	38.6	39.1	12.3	14.3	45.4	21.3	37.8	44.3	12.3	43	49.9	43.5	12.7	24.8
5-OP-RU	84.7	65.2	82.7	78.7	78.1	57.3	73.8	79.3	87.6	94.7	43.4	15.3	49.9	54.1	19.2	35.3	55.2	58.7	33	30.8	62.4	31.8	64.4	65.1	36.6	50.7	71.3	69.1	49.8	42.8
IL-12/ IL-18	95	74.6	89.8	94.4	64.2	94.1	84	93	84.1	89	46.7	18.9	47.8	71.1	18.9	52.7	52.9	46.6	25.1	25.9	63.5	33.2	67	75.2	33.8	64.4	65.8	45.5	29.2	29.6
5-OP-RU + IL-12/IL-18	97.9	89.6	97.4	93.7	98.5	89.6	92	98.8	58.3	85.2	59.1	34.7	53.2	73.8	36.4	61	60.9	67.4	43.6	33.3	80.5	54	75.9	83.4	63.2	75	70	71.5	53.2	48.2

## Sheet: Figure 1D
	Mock							Exposed							Infected
Untreated	14.4	27.5	26.4	64.8	56	38.3	54.3	14.7	27.1	22	60.5	53.2	30.2	51.7	15.6	20	19.5	50.5	49.5	50.6	41.9
5-OP-RU	17.1	27.4	30.2	60.2	58.2	47.5	55	17.6	25.8	26.2	63.4	59.4	30.6	54	15.3	20	24.7	53.1	55.1	36.2	38.3
IL-12/ IL-18	27.1	38.7	47.5	84.2	65.6	47.6	65.4	16	31	27.9	75.7	58	33.6	62.7	25.2	24.8	42.2	66.4	58.1	54.6	48.3
5-OP-RU + IL-12/IL-18	73.2	80.7	82.2	90.8	92.6	81.4	89.4	23	36	33	74.2	61.9	37.7	63	34.6	33.8	46.6	64.3	67.7	51.2	49.8

## Sheet: Figure 2B
	Mock										Exposed										Infected
Untreated	0.78	0.35	0.59	2.97	0.34	3.62	0.54	0.4	0.27	0.15	1.04	2.28	0.35	2.46	0.21	0.98	0.19	0.14	0.32	0.21	3.32	7.59	1.88	7.86	1.23	2.4	0.7	0.36	0	0
5-OP-RU	23.2	16.4	6.08	23.8	13.6	28.1	17.6	21.5	45.4	47.7	2.56	3.45	0.87	3.6	1.72	32.7	1.76	0.19	2.82	4.1	6.57	6.83	2.47	6.96	3.63	23.6	4.71	0.92	3.32	2.71
IL-12/ IL-18	21.8	7.71	33.8	59.1	12.4	25.9	11.6	9.01	21.8	27.1	3.76	3.32	3.56	20.1	1.87	9.48	5.57	2.34	2.17	3.54	15.5	7.5	12	31.5	10	15.7	15.3	1.14	1.69	1.48
5-OP-RU + IL-12/IL-18	96.4	90.3	92.7	95.4	96.9	91.7	89.1	96.3	45.5	79.4	8.29	3.74	6.78	26.3	5.82	14.9	10.1	6.22	2.98	1.65	28.9	13.4	29.9	41.3	29.9	24.5	21.2	18.3	11.7	2.98

## Sheet: Figure 2C
	Mock										Exposed										Infected
Untreated	0	0.051	0	0.015	0	0	0.042	0.087	0.049	0.055	0	0.036	0	0	0	0	0.075	0.047	0.045	0.069	0.21	0	0.17	0	0.59	0	0	0	0	0.69
5-OP-RU	25.7	29.4	10.3	58.3	37.6	34.2	36.4	27.5	56.2	57	0.3	0.65	0.33	1.63	0.91	0.58	0.32	0.65	1.14	0.44	0.49	0.48	0.82	0.97	0.92	0.31	0.46	0.82	1.39	0.86
IL-12/ IL-18	21.1	2.6	35.3	40	11.4	10.6	18.6	3.7	10.8	9.36	1.67	0.59	3.9	3	0.95	0.36	1.87	0.9	0.48	1.45	10.5	0.47	16	8	7.74	1.17	2.66	0.57	1.12	1.48
5-OP-RU + IL-12/IL-18	73.8	61.9	72.7	87	72.9	56.8	66.5	56.4	28.7	38.1	1.86	0.36	1.99	2.47	0.98	0.22	0.8	0.7	0.41	0.31	11.6	3.89	13.5	5.37	10.3	0.62	4.49	3.72	0.53	0.6

## Sheet: Figure 2D
	Mock										Exposed										Infected
Untreated	0.24	0.21	0.2	0.25	0.32	0.25	0.23	0	0	0.028	1.46	0.38	0.2	0.42	0.4	0.099	0.3	0	0	0	4.36	0.37	2.05	0.67	0.85	0.77	0.66	0	0	1.38
5-OP-RU	61	77	55.9	82.2	70.8	64.1	80.5	38.3	63.6	60.9	3.57	3.28	3.17	5.03	4.58	3.6	1.91	2.13	2.49	0.87	6.25	4.69	5.27	5.23	7.75	3.76	1.96	1.95	2.79	1.28
IL-12/ IL-18	8.24	0.44	14.1	3.57	3.49	0.71	0.91	0.1	0.47	0.085	1.32	0.22	0.68	0.34	0.28	0.24	0.29	0	0.11	0.081	7.49	0.47	7.81	0.81	1.79	0.58	0.3	0	0	0
5-OP-RU + IL-12/IL-18	70	40.2	81.2	41	65	35.3	33.2	39.7	10.9	7.2	0.83	0.47	1.2	0.35	0.52	0.43	0.4	0	0.08	0	6.43	1.77	7.05	1.31	5.72	1.03	0.79	0.16	0.53	0

## Sheet: Figure 3B
	Mock				Exposed				Infected
Untreated	9949	12809	12300	11870	12119	14376	12008	14021	14036	16802	13930	15103
5-OP-RU	10513	13625	10942	11735	10777	13294	11755	11677	12482	16266	14056	14101
IL-12/ IL-18	11588	21530	14562	14107	11908	17009	13602	13834	13991	19468	14775	14682
5-OP-RU + IL-12/IL-18	30733	35925	30866	37893	13783	19976	15093	15250	17750	25161	18649	19078

## Sheet: Figure 3C
	Mock				Exposed				Infected
Untreated	17612	18136	18839	19069	20527	18460	20098	21374	21509	19973	21598	22477
5-OP-RU	24806	21170	25708	23008	19716	17377	19755	18801	21380	19505	22271	20810
IL-12/ IL-18	19166	19877	20066	21067	20969	19977	21227	22140	21903	21154	22577	22864
5-OP-RU + IL-12/IL-18	31184	27709	32230	33959	23964	22503	23347	23081	25844	24625	25254	25271

## Sheet: Figure 4C
	Mock transwell				VZV transwell
Untreated	33.6	28.7	65.1	60.1	57.4	59.4	58.7	58.1
5-OP-RU	96.4	94.5	91.3	87.5	95.7	94.8	93.1	89.4
IL-12/ IL-18	77.2	88.5	81.2	84.8	79.9	91.8	80.9	84.4
5-OP-RU + IL-12/IL-18	97	98.4	98.6	97.2	98.3	97.7	97.2	98.4

## Sheet: Figure 4F
	Mock supernatant						VZV supernatant
Untreated	3.35	26.3	32.3	12.3	4.13	10.2	7.43	54.1	60.4	32	20.2	15.1
5-OP-RU	89.7	94	93	83.7	85.5	86.7	94.1	97	96	88.6	86.2	91.9
IL-12/ IL-18	46.1	91.9	60	60.2	53.9	49.6	80.5	95.6	87.1	81.9	72.9	63.6
5-OP-RU + IL-12/IL-18	91.2	96	90	95.8	66	87.5	91.1	98.4	96.1	97.8	75.2	88

## Sheet: Figure 5B
	Mock					Exposed					Infected
Untreated THP-1	0.23	0.28	0.2	0.12	0	0	0.12	0	0.24	0.48	7.66	8.1	2.61	12.8	22.6
THP-1 + E.coli + α-MR1	3.61	6.62	6.32	5.64	6.07	0.28	0.44	0.1	0.28	0.19	5.77	9.9	3.17	12.9	13.4
THP-1 + E.coli	43.5	56	64.3	49.9	45	4.86	3.06	2.82	3.21	2.13	8.25	10.8	4.52	20	11.8

[truncated: 9 more sheets: Figure 5C, Figure 5D, Supplementary Figure 1A, Supplementary Figure 1B, Supplementary Figure 2B, Supplementary Figure 3B, Supplementary Figure 4A, Supplementary Figure 4C, Supplementary Figure 5B]
